# Supplementary material for: Residue Monitoring and Risk Assessment of 51 Pesticides in Domestic Shellfish and Seaweed Using GC-MS/MS
Source: Int J Mol Sci. 2025 May 16;26(10):4765. doi: 10.3390/ijms26104765 (PMC12112213; doi:10.3390/ijms26104765)
Supplement: Supplementary file 1 [file ijms-26-04765-s001.zip]

Archive with 1 entries (1 files):
- ijms-3623386-supplementary.pdf
